# Supplementary material for: Melatonin suppression does not automatically alter sleepiness, vigilance, sensory processing, or sleep
Source: Sleep. 2022 Aug 23;45(11):zsac199. doi: 10.1093/sleep/zsac199 (PMC9644120; doi:10.1093/sleep/zsac199)
Supplement: zsac199_suppl_Supplementary_Data [file zsac199_suppl_supplementary_data.xls]

## Sheet: zsac199_suppl_BLUMEC_spectral_i
Wavelength	Irradiance mel-low	Irradiance mel-high	Radiance mel-low	Radiance mel-high	Radiance Background Evening dim	Radiance Background Evening	Radiance Background morning	Radiance mel-low C	Radiance mel-low L	Radiance mel-low R	Radiance mel-high C	Radiance mel-high L	Radiance mel-high R
380	6.37086e-06	9.5134e-06	3.60396e-06	1.06383e-06	0	1.54209e-06	9.82565e-07	3.98415e-05	5.86556e-05	1.84196e-05	0	1.90511e-07	2.64456e-05
381	1.12989e-05	5.85182e-06	3.12657e-06	1.10464e-06	0	1.89528e-06	1.14857e-06	5.24329e-05	4.69762e-05	3.63186e-05	3.7412e-06	0	9.04404e-06
382	1.26799e-05	4.71883e-06	2.74201e-06	9.78274e-07	6.37123e-09	1.89078e-06	1.32577e-06	6.35315e-05	3.73155e-05	4.75947e-05	5.40287e-06	0	9.56642e-07
383	3.95608e-06	9.16373e-06	2.46815e-06	2.9812e-07	3.23952e-08	8.15858e-07	1.65172e-06	6.50411e-05	3.11331e-05	3.82154e-05	1.64647e-06	0	4.86414e-06
384	1.13587e-06	1.18614e-05	2.47785e-06	0	2.70264e-08	2.76366e-07	2.13865e-06	5.96556e-05	2.72098e-05	4.1655e-05	0	0	4.05801e-06
385	2.56421e-06	1.30554e-05	2.68033e-06	0	2.22902e-09	1.76008e-07	2.65798e-06	5.09156e-05	2.55165e-05	5.30306e-05	0	0	3.34688e-07
386	1.15338e-05	8.98528e-06	1.96266e-06	0	9.726e-08	6.27944e-08	1.31224e-06	5.53236e-05	2.44858e-05	4.77637e-05	2.43393e-06	0	2.43393e-06
387	1.77373e-05	6.44728e-06	1.56352e-06	7.67809e-08	1.32641e-07	0	5.1927e-07	5.77744e-05	2.63402e-05	4.11219e-05	3.31934e-06	0	3.31934e-06
388	2.04089e-05	6.51711e-06	1.71144e-06	3.8144e-07	3.75686e-08	0	6.93886e-07	5.40007e-05	3.53567e-05	2.89966e-05	9.40156e-07	0	9.40156e-07
389	1.78441e-05	4.92699e-06	1.6321e-06	5.29301e-07	6.96922e-08	0	9.1538e-07	4.45921e-05	3.40215e-05	2.47721e-05	0	0	0
390	1.12105e-05	1.944e-06	1.3757e-06	5.7846e-07	1.97323e-07	0	1.19289e-06	2.99719e-05	2.4962e-05	2.57546e-05	0	0	0
391	9.40609e-06	7.07475e-06	1.57236e-06	6.19587e-07	2.17113e-07	4.55896e-08	1.08328e-06	3.47569e-05	2.67165e-05	2.52105e-05	0	0	0
392	8.2966e-06	1.17402e-05	1.73859e-06	5.63699e-07	2.03634e-07	9.4555e-08	9.24107e-07	4.11684e-05	2.82937e-05	2.3763e-05	0	2.24188e-07	0
393	7.24846e-06	1.02918e-05	1.56084e-06	1.7815e-07	1.30222e-07	1.29464e-07	7.98776e-07	4.30455e-05	2.36899e-05	2.00474e-05	0	1.21545e-06	0
394	8.03406e-06	7.18957e-06	1.64245e-06	7.7376e-08	1.40368e-07	2.0797e-07	1.29196e-06	3.81434e-05	2.24319e-05	2.14959e-05	8.05194e-07	1.05241e-06	0
395	1.00028e-05	3.11376e-06	1.89551e-06	1.68898e-07	2.05905e-07	3.13411e-07	2.18356e-06	2.89004e-05	2.34518e-05	2.63544e-05	2.12376e-06	1.27095e-07	0
396	1.21716e-05	1.63324e-06	1.65183e-06	8.72823e-08	1.44758e-07	8.30366e-07	3.04488e-06	3.39864e-05	2.34279e-05	2.26783e-05	1.10859e-06	0	0
397	1.33921e-05	1.0112e-06	1.40541e-06	1.91619e-08	7.98321e-08	1.28155e-06	3.90787e-06	3.91786e-05	2.37022e-05	1.91212e-05	3.54341e-06	0	2.21463e-07
398	1.03799e-05	2.28301e-06	1.46667e-06	1.31826e-07	7.9903e-08	1.19008e-06	4.9376e-06	3.4878e-05	2.60923e-05	2.178e-05	2.43771e-05	0	1.52357e-06
399	9.34222e-06	2.14502e-06	1.49242e-06	2.00597e-07	1.41858e-07	1.44209e-06	6.48904e-06	3.2567e-05	2.6116e-05	2.4302e-05	2.92549e-05	8.976e-06	3.41203e-06
400	1.02435e-05	6.42587e-07	1.48399e-06	2.23451e-07	2.61068e-07	2.0172e-06	8.47755e-06	3.23427e-05	2.38652e-05	2.65917e-05	1.83996e-05	2.62445e-05	5.7802e-06
401	8.12852e-06	3.91393e-06	1.59852e-06	2.90384e-07	1.80894e-07	2.69876e-06	1.00059e-05	3.3769e-05	2.30956e-05	2.55553e-05	1.94571e-05	1.86646e-05	3.95152e-06
402	6.66071e-06	6.67626e-06	1.69825e-06	3.46997e-07	1.04649e-07	3.32713e-06	1.17241e-05	3.52135e-05	2.29061e-05	2.41133e-05	2.23787e-05	9.61686e-06	5.31336e-06
403	1.08838e-05	3.10214e-06	1.62131e-06	3.27614e-07	2.22864e-07	3.83302e-06	1.55665e-05	3.52927e-05	2.37316e-05	2.32178e-05	2.31852e-05	1.5187e-05	2.77927e-05
404	1.43755e-05	1.5194e-06	1.83783e-06	4.10421e-07	3.10397e-07	4.43564e-06	1.92037e-05	4.02817e-05	2.69841e-05	2.4987e-05	2.42888e-05	1.60764e-05	2.90365e-05
405	1.733e-05	1.82497e-06	2.36101e-06	6.00779e-07	3.72057e-07	5.16737e-06	2.28352e-05	5.04742e-05	3.28485e-05	2.95178e-05	2.57286e-05	1.2285e-05	8.92763e-06
406	1.83426e-05	1.05579e-06	2.60746e-06	4.93346e-07	4.81477e-07	6.16812e-06	2.62386e-05	5.83701e-05	4.0473e-05	3.83815e-05	2.2916e-05	6.05882e-06	1.3338e-05
407	1.94012e-05	3.76715e-07	2.87946e-06	3.51085e-07	6.03277e-07	7.11238e-06	2.9295e-05	6.74089e-05	4.91027e-05	4.90317e-05	1.84236e-05	6.75569e-07	2.10938e-05
408	2.43682e-05	2.3381e-06	3.84631e-06	5.13568e-07	7.22227e-07	7.09328e-06	3.00707e-05	8.88176e-05	6.15168e-05	6.43598e-05	9.62342e-06	6.33075e-06	7.47451e-06
409	3.08826e-05	3.22136e-06	5.40968e-06	7.54718e-07	7.63039e-07	7.2279e-06	3.14025e-05	0.000118957	8.04188e-05	8.45163e-05	1.18638e-05	9.58887e-06	3.76795e-06
410	3.91399e-05	2.81209e-06	7.66865e-06	1.08713e-06	7.0972e-07	7.5468e-06	3.33906e-05	0.000159188	0.000106866	0.00011021	2.73228e-05	9.92874e-06	1.20061e-05
411	5.52802e-05	4.5835e-06	1.05105e-05	1.25324e-06	7.20164e-07	7.79547e-06	3.4299e-05	0.000218977	0.000147655	0.000149531	3.04679e-05	1.732e-05	8.81934e-06
412	7.35719e-05	6.74562e-06	1.36544e-05	1.34583e-06	7.48821e-07	8.00647e-06	3.49352e-05	0.000287441	0.000194361	0.000195443	2.99375e-05	2.49317e-05	4.77191e-06
413	9.45207e-05	7.07613e-06	1.85457e-05	1.20698e-06	7.75737e-07	8.05496e-06	3.59474e-05	0.000394931	0.000264883	0.000273534	2.8358e-05	1.60339e-05	2.38293e-05
414	0.000120866	7.38269e-06	2.44799e-05	1.23833e-06	7.65727e-07	8.13867e-06	3.66034e-05	0.000526549	0.000350789	0.000368402	3.13721e-05	1.06173e-05	3.25223e-05
415	0.00015489	7.65576e-06	3.18872e-05	1.51252e-06	7.03017e-07	8.27225e-06	3.67486e-05	0.000692267	0.00045843	0.000486972	4.09347e-05	1.01833e-05	2.63988e-05
416	0.000210884	1.09525e-05	4.28254e-05	1.55837e-06	7.26784e-07	8.3272e-06	3.66836e-05	0.000927393	0.000617205	0.000652276	4.7769e-05	2.03308e-05	2.21564e-05
417	0.000276539	1.51693e-05	5.54704e-05	1.57946e-06	7.76366e-07	8.31593e-06	3.6614e-05	0.00119749	0.00080059	0.000840571	5.3778e-05	3.37547e-05	1.98991e-05
418	0.000362611	1.71692e-05	7.34377e-05	2.34452e-06	7.61784e-07	7.78994e-06	3.75022e-05	0.0015896	0.00105956	0.00110302	6.10913e-05	4.02702e-05	3.57022e-05
419	0.000463964	1.97953e-05	9.4495e-05	2.96162e-06	7.71846e-07	7.55247e-06	3.77561e-05	0.00204233	0.00136258	0.00142004	7.64541e-05	4.89249e-05	4.77528e-05
420	0.000589169	2.33833e-05	0.000120312	3.35534e-06	8.19342e-07	7.75225e-06	3.70414e-05	0.00258854	0.00173343	0.00182093	0.000104105	6.08569e-05	5.41288e-05
421	0.00074919	2.44793e-05	0.000153295	4.70955e-06	7.57047e-07	7.78406e-06	3.71717e-05	0.00331174	0.00222922	0.0023319	0.000121184	7.20832e-05	7.32883e-05
422	0.000924335	2.51927e-05	0.000189766	6.41179e-06	6.58779e-07	7.7475e-06	3.76287e-05	0.00411968	0.0027836	0.00289668	0.000134373	8.39412e-05	9.73756e-05
423	0.00116974	3.79703e-05	0.000240083	7.57806e-06	6.9745e-07	7.6318e-06	3.80382e-05	0.00524344	0.00353568	0.00367889	0.000151165	0.000114301	0.00012046
424	0.00144783	4.96704e-05	0.00029588	9.19277e-06	7.2262e-07	7.74256e-06	3.9252e-05	0.00648206	0.00437915	0.00455017	0.000180129	0.000143181	0.000145363
425	0.00178228	5.95786e-05	0.000360267	1.1553e-05	7.24412e-07	8.2412e-06	4.18331e-05	0.00789979	0.00536713	0.0055616	0.000229542	0.000169111	0.000173031
426	0.00216405	7.46431e-05	0.000437447	1.43366e-05	7.98284e-07	8.86674e-06	4.30303e-05	0.00958273	0.00655151	0.00675586	0.000292405	0.000210055	0.00019933
427	0.00256821	9.19443e-05	0.000521116	1.73323e-05	9.03318e-07	9.55403e-06	4.36762e-05	0.0114017	0.00783554	0.00804356	0.000361973	0.0002579	0.000226328
428	0.00305638	0.000109329	0.00061545	2.0491e-05	9.67232e-07	1.03099e-05	4.63766e-05	0.0134748	0.00928313	0.0094816	0.000443498	0.000305072	0.000297785
429	0.00353656	0.000129154	0.000708874	2.40688e-05	1.01545e-06	1.08698e-05	4.92146e-05	0.0155382	0.0107446	0.0109213	0.000536176	0.000359557	0.000364476
430	0.00400946	0.000153646	0.000801439	2.84295e-05	1.03576e-06	1.10812e-05	5.23184e-05	0.0176011	0.0122433	0.012376	0.000649689	0.000427641	0.000423181
431	0.00444667	0.000176682	0.000894068	3.34281e-05	1.1524e-06	1.17318e-05	5.49301e-05	0.0196016	0.0136969	0.0137889	0.000750144	0.000501972	0.000490534
432	0.00486181	0.000198789	0.000987384	3.87674e-05	1.31489e-06	1.25946e-05	5.73268e-05	0.0215867	0.0151397	0.015192	0.000845341	0.000579892	0.000562615
433	0.00518876	0.000223963	0.001047	4.31081e-05	1.31348e-06	1.38577e-05	6.01406e-05	0.0228383	0.0160589	0.0160603	0.00095516	0.000661294	0.000664676
434	0.0054342	0.000249734	0.00109344	4.80382e-05	1.34898e-06	1.47668e-05	6.30888e-05	0.0238002	0.0167944	0.0167329	0.00106301	0.000738212	0.000748841
435	0.00551916	0.000276796	0.00111413	5.42265e-05	1.45841e-06	1.49823e-05	6.63433e-05	0.0241954	0.0171726	0.0170227	0.00116873	0.00080746	0.000798712
436	0.00548588	0.000303907	0.00110805	5.93724e-05	1.5716e-06	1.59417e-05	6.93048e-05	0.0240029	0.0171078	0.0169022	0.00128637	0.000896071	0.000874694
437	0.00539385	0.000330797	0.00108854	6.39299e-05	1.68555e-06	1.72728e-05	7.2091e-05	0.0235161	0.0168199	0.016576	0.00140885	0.000993637	0.000963244
438	0.0051418	0.000354722	0.00104004	7.01076e-05	1.74765e-06	1.7782e-05	7.49825e-05	0.0224293	0.0161126	0.0158061	0.00152599	0.00108816	0.00103162
439	0.00487969	0.000382107	0.000988192	7.6713e-05	1.82874e-06	1.83864e-05	7.8151e-05	0.0212727	0.0153391	0.0149962	0.00166068	0.00119209	0.0011133
440	0.00458078	0.000418383	0.000926885	8.44564e-05	1.95483e-06	1.92407e-05	8.20121e-05	0.019914	0.0143894	0.0140646	0.00183855	0.00132065	0.00122732
441	0.00427424	0.000466699	0.000864495	9.39617e-05	2.11351e-06	1.99367e-05	8.52866e-05	0.0185479	0.0134386	0.0131273	0.00204662	0.00146837	0.00138562
442	0.0039675	0.000520738	0.000802494	0.000104365	2.28913e-06	2.05462e-05	8.82381e-05	0.0171991	0.0125021	0.0122019	0.00226977	0.00162556	0.00156697
443	0.0037147	0.000599065	0.000745342	0.000118261	2.36004e-06	2.17345e-05	9.03868e-05	0.0160082	0.0116809	0.0113785	0.00259312	0.00183046	0.00174226
444	0.00346928	0.000679115	0.000690371	0.000132836	2.45876e-06	2.2815e-05	9.26689e-05	0.0148462	0.010865	0.0105899	0.00292494	0.00204948	0.00194493
445	0.00323069	0.000762555	0.000639336	0.000148885	2.63379e-06	2.35977e-05	9.53521e-05	0.0137212	0.0100391	0.00986301	0.00327193	0.0023004	0.00221568
446	0.00299583	0.000853937	0.00059198	0.000168022	2.74303e-06	2.42715e-05	9.80033e-05	0.0127046	0.00931075	0.00917159	0.00365296	0.00261372	0.00251853
447	0.00276774	0.000948697	0.000547389	0.00018885	2.81225e-06	2.48775e-05	0.000100626	0.0117648	0.00864956	0.00850973	0.00405129	0.00296181	0.00283807
448	0.00255538	0.00106692	0.000504729	0.000212362	2.84823e-06	2.45509e-05	0.000102519	0.010862	0.00797666	0.00786829	0.00459984	0.00332923	0.00321801
449	0.00235064	0.00119511	0.000463611	0.000237398	2.88592e-06	2.44944e-05	0.000104301	0.00998337	0.00732932	0.00725306	0.0051738	0.00372736	0.00360563
450	0.00215494	0.00134849	0.000425003	0.000266314	2.93217e-06	2.52318e-05	0.000105906	0.00913671	0.00673052	0.00668418	0.00580067	0.00420663	0.004011
451	0.00196674	0.00151855	0.000388365	0.000298491	2.99923e-06	2.5459e-05	0.000107025	0.00835342	0.00616174	0.00613406	0.00651366	0.00474283	0.00448091
452	0.00178616	0.00169531	0.000353469	0.000332356	3.07896e-06	2.5377e-05	0.000107858	0.00762041	0.00561971	0.00560353	0.00727249	0.00530867	0.00498587
453	0.00163855	0.00190802	0.000322017	0.000373086	2.99365e-06	2.61713e-05	0.000110662	0.00692096	0.0051219	0.00510888	0.0081666	0.00600645	0.00560129
454	0.00149887	0.0021311	0.000292718	0.000416182	2.93343e-06	2.67768e-05	0.000113221	0.00627153	0.00465605	0.00464623	0.00911423	0.00673706	0.00626239
455	0.00136459	0.00238761	0.000266571	0.000466617	2.96857e-06	2.66959e-05	0.000114748	0.00570706	0.0042361	0.00423151	0.0102305	0.00756922	0.00706105
456	0.00123937	0.00266696	0.000242525	0.000520622	2.96733e-06	2.69053e-05	0.000115546	0.00519107	0.00385307	0.00385332	0.0114417	0.00847418	0.00791556
457	0.00112108	0.00296049	0.000219997	0.000577018	2.94153e-06	2.73162e-05	0.000115858	0.00471001	0.00349662	0.00350141	0.0127165	0.00942803	0.00880742
458	0.00102546	0.00328398	0.000200365	0.000641933	2.87059e-06	2.73838e-05	0.000116965	0.00430554	0.00320115	0.00321288	0.0140668	0.0104665	0.00981543
459	0.000936675	0.00361274	0.000182101	0.000707437	2.82125e-06	2.74459e-05	0.000118069	0.00392371	0.00292843	0.00294415	0.0154666	0.0115216	0.0108337
460	0.00086001	0.00395638	0.0001672	0.000771827	2.84927e-06	2.75744e-05	0.00011889	0.00358956	0.00270799	0.00271807	0.0169844	0.0125948	0.0118427
461	0.000798056	0.00429198	0.000154316	0.000834874	2.83462e-06	2.75218e-05	0.000119485	0.0033107	0.00250289	0.00251621	0.0184012	0.013661	0.0128986
462	0.000747649	0.00461504	0.000143047	0.000895811	2.78898e-06	2.73343e-05	0.000119884	0.00307516	0.00231144	0.00233433	0.0197199	0.0147026	0.0139692
463	0.000703644	0.00491609	0.000134064	0.000951462	2.83747e-06	2.72499e-05	0.000120588	0.00288165	0.00217374	0.00218628	0.0208881	0.01565	0.0148393
464	0.000661973	0.00519016	0.000125818	0.00100198	2.88756e-06	2.7232e-05	0.000121218	0.00270274	0.0020464	0.00205215	0.0219635	0.0165089	0.0156468
465	0.000622571	0.00539958	0.00011854	0.00103957	2.91071e-06	2.73572e-05	0.000121406	0.00254301	0.00192457	0.00194102	0.0228282	0.0171465	0.016349
466	0.000589419	0.00555468	0.000112087	0.00106909	2.89824e-06	2.75816e-05	0.000122201	0.0024109	0.00182464	0.0018428	0.0234879	0.0176385	0.0168821
467	0.000561015	0.00566952	0.000106253	0.00109258	2.85908e-06	2.7881e-05	0.000123453	0.0022995	0.00174114	0.00175428	0.0239943	0.0180218	0.0172888
468	0.000532063	0.00568987	0.000100815	0.00109655	2.80105e-06	2.81921e-05	0.000125929	0.00217877	0.00165172	0.00166325	0.0240123	0.0180659	0.0173607
469	0.000504199	0.00568095	9.55498e-05	0.00109492	2.78717e-06	2.84062e-05	0.00012823	0.00205993	0.00156319	0.00157416	0.0239234	0.018013	0.0173337
470	0.000479983	0.00560527	9.08385e-05	0.00108138	2.94338e-06	2.82558e-05	0.000129314	0.00195411	0.00148207	0.00149479	0.0236579	0.0177547	0.0170915
471	0.00045783	0.00548501	8.62904e-05	0.00105972	3.00402e-06	2.8519e-05	0.000130594	0.00185707	0.0014007	0.0014152	0.0231692	0.0173339	0.0167406
472	0.000436931	0.0053214	8.18092e-05	0.00103054	2.98157e-06	2.91512e-05	0.000132069	0.00176613	0.00131773	0.00133409	0.0224758	0.016763	0.0162881
473	0.000411515	0.00511154	7.71627e-05	0.000988396	3.06384e-06	2.8944e-05	0.000133149	0.00166421	0.00124229	0.00125826	0.0215086	0.0160592	0.0156275
474	0.000384952	0.00488619	7.2412e-05	0.000942751	3.11761e-06	2.88326e-05	0.000134277	0.00155767	0.00116465	0.0011821	0.0204639	0.0153054	0.0149171
475	0.000360963	0.00466625	6.82667e-05	0.000899674	2.99375e-06	2.96603e-05	0.000135902	0.00145935	0.00108911	0.00111672	0.0194733	0.0145801	0.0142703
476	0.000340528	0.00443806	6.41946e-05	0.000856438	2.98829e-06	3.00863e-05	0.000137614	0.00136857	0.00102609	0.00105445	0.0185146	0.013872	0.0136266
477	0.000323484	0.00420382	6.01933e-05	0.000813087	3.09254e-06	3.014e-05	0.000139408	0.00128481	0.000974701	0.000995094	0.017586	0.0131802	0.0129862
478	0.000304522	0.00401835	5.71421e-05	0.000776536	3.13271e-06	3.07233e-05	0.000142281	0.00120671	0.000914822	0.00093196	0.0167629	0.0125598	0.0123655
479	0.000286332	0.00383511	5.40995e-05	0.000740006	3.15543e-06	3.1256e-05	0.000144448	0.00113014	0.000856144	0.000871055	0.0159272	0.0119477	0.0117578
480	0.000274515	0.0036549	5.09088e-05	0.000704206	3.14814e-06	3.12567e-05	0.000143115	0.00106565	0.000814374	0.000828612	0.0150841	0.0114036	0.0112671
481	0.000261288	0.0034845	4.79235e-05	0.000668895	3.15073e-06	3.1258e-05	0.000143547	0.0010133	0.000774407	0.000788615	0.0143091	0.0108481	0.0107487
482	0.000247056	0.00332497	4.51751e-05	0.000634757	3.16258e-06	3.1268e-05	0.000145518	0.000972468	0.00073684	0.00075157	0.0136089	0.0102949	0.0102182
483	0.000234126	0.00316833	4.31531e-05	0.00060416	3.11285e-06	3.20506e-05	0.000148582	0.000930382	0.00070844	0.000715105	0.0129054	0.00982745	0.00969266
484	0.000222185	0.00301169	4.12047e-05	0.000574068	3.06714e-06	3.27721e-05	0.000151283	0.000886308	0.000678928	0.00068071	0.0122212	0.00936106	0.00918576
485	0.000211607	0.00283295	3.88684e-05	0.000539949	3.06133e-06	3.2882e-05	0.000152152	0.0008298	0.000636296	0.000649078	0.0115213	0.00878986	0.00867874
486	0.000201497	0.00266829	3.69592e-05	0.0005086	3.08578e-06	3.27896e-05	0.000154443	0.000788286	0.000601616	0.00061906	0.0108487	0.00825689	0.00819132
487	0.000191963	0.00251794	3.54172e-05	0.000479917	3.13426e-06	3.25438e-05	0.000157849	0.000759256	0.000573748	0.000590795	0.010208	0.00776219	0.00772687
488	0.000185594	0.00236601	3.40278e-05	0.000450339	3.23883e-06	3.39956e-05	0.000160686	0.000726775	0.000547389	0.000562988	0.00959949	0.00730015	0.00730723
489	0.000179468	0.00222224	3.27669e-05	0.00042263	3.34209e-06	3.54454e-05	0.000163632	0.000696505	0.00052443	0.000538866	0.00903318	0.00686726	0.00690326
490	0.000171089	0.00207974	3.16109e-05	0.000396624	3.42109e-06	3.61299e-05	0.000167505	0.000669646	0.000508209	0.000522898	0.00848774	0.0064342	0.00644696
491	0.000165465	0.00194637	3.05569e-05	0.000370986	3.48888e-06	3.68395e-05	0.000172652	0.000646223	0.000490606	0.000507567	0.00795218	0.00601493	0.00604416
492	0.000162032	0.00181898	2.95773e-05	0.000345419	3.54757e-06	3.75729e-05	0.000178892	0.00062543	0.000471665	0.000492604	0.00741991	0.00560333	0.00568233
493	0.000158748	0.00169437	2.86411e-05	0.000321957	3.59072e-06	3.85639e-05	0.000183117	0.00061265	0.000457676	0.000482206	0.00692526	0.00521491	0.00529183
494	0.00015552	0.00157298	2.78152e-05	0.000298953	3.65542e-06	3.96073e-05	0.000187395	0.000600851	0.000446372	0.000473595	0.00644134	0.00484419	0.00490387
495	0.000152329	0.00146099	2.74519e-05	0.000277132	3.82034e-06	4.06856e-05	0.000193146	0.000588352	0.000443506	0.00046983	0.00599126	0.00454301	0.00455604
496	0.00014931	0.00135746	2.70737e-05	0.000256673	3.94825e-06	4.17015e-05	0.00019821	0.000577281	0.000440006	0.000465839	0.00554451	0.00422775	0.00420632
497	0.000146395	0.00126026	2.66708e-05	0.000237119	4.04272e-06	4.26685e-05	0.000202676	0.000567282	0.000435779	0.000461493	0.00509271	0.00389339	0.0038484
498	0.000149355	0.00116739	2.70663e-05	0.000219938	4.09686e-06	4.34336e-05	0.000207949	0.000571175	0.000440673	0.00045845	0.00469335	0.00361077	0.00357021
499	0.000152994	0.00107635	2.75819e-05	0.000202923	4.16233e-06	4.4328e-05	0.000213073	0.000578528	0.000446847	0.000458947	0.0043081	0.00333197	0.00330691
500	0.000155178	0.00100168	2.80216e-05	0.000187278	4.30137e-06	4.5859e-05	0.00021661	0.000590735	0.000451871	0.000474161	0.0039986	0.00307121	0.00308753
501	0.000158279	0.000925878	2.8655e-05	0.000172645	4.38934e-06	4.70492e-05	0.000220016	0.000604277	0.000459391	0.000485613	0.0036923	0.0028152	0.00285237
502	0.000162178	0.000849431	2.94618e-05	0.000158964	4.4298e-06	4.79191e-05	0.000223271	0.000618948	0.000469135	0.000493536	0.00338936	0.00256394	0.00260304
503	0.000167887	0.000785262	3.04558e-05	0.000146725	4.60692e-06	4.83742e-05	0.000227341	0.000646035	0.000483012	0.000515409	0.00313886	0.00236843	0.00241035
504	0.000174745	0.00072491	3.16229e-05	0.000135203	4.77295e-06	4.88786e-05	0.000231795	0.000677773	0.000500631	0.000540163	0.00290379	0.00218793	0.00223264
505	0.00018495	0.000672633	3.3354e-05	0.00012568	4.80924e-06	4.98355e-05	0.000237244	0.000720053	0.000530422	0.000567527	0.00269837	0.00203304	0.00207985
506	0.000196285	0.000624218	3.52302e-05	0.000116556	4.9122e-06	5.11768e-05	0.000242077	0.000766753	0.0005643	0.000601305	0.00251988	0.00187972	0.00194943
507	0.000208481	0.000579593	3.7214e-05	0.000107867	5.07101e-06	5.28351e-05	0.000246361	0.000816807	0.00060136	0.000640239	0.00236612	0.00172938	0.00183935
508	0.00022656	0.000546991	4.01354e-05	0.000101913	5.2134e-06	5.4991e-05	0.000254244	0.000871186	0.000645062	0.00069281	0.00222959	0.00163241	0.00172725
509	0.000244772	0.000518489	4.32538e-05	9.64826e-05	5.35997e-06	5.69445e-05	0.000262542	0.000931645	0.000692067	0.00075	0.00209719	0.00154692	0.0016247
510	0.000260749	0.00049783	4.66679e-05	9.13644e-05	5.53434e-06	5.78869e-05	0.000270564	0.00101418	0.000748976	0.000818439	0.00196724	0.00147288	0.00155687
511	0.000278817	0.000478134	5.03123e-05	8.70202e-05	5.68194e-06	5.91509e-05	0.000277275	0.00109782	0.000808322	0.000886052	0.00186332	0.00140426	0.0014854
512	0.000298729	0.000459006	5.41835e-05	8.33039e-05	5.80864e-06	6.07012e-05	0.000282956	0.00118313	0.000870254	0.000953569	0.00178074	0.00133983	0.00141045
513	0.000325699	0.00044766	5.88668e-05	8.03601e-05	6.0771e-06	6.27764e-05	0.000292074	0.00127873	0.000944467	0.00103192	0.00172511	0.00130002	0.00137935
514	0.000355007	0.000437038	6.39311e-05	7.77967e-05	6.32028e-06	6.47613e-05	0.00030113	0.00138374	0.00102495	0.00111696	0.00167723	0.00126356	0.00135065
515	0.000388435	0.000425594	6.97612e-05	7.64524e-05	6.3817e-06	6.60469e-05	0.000307776	0.00151387	0.00111874	0.00121742	0.00164806	0.0012294	0.00131006
516	0.000420965	0.000417948	7.58139e-05	7.50194e-05	6.5355e-06	6.79786e-05	0.00031465	0.00164423	0.00121436	0.00132618	0.00162059	0.00120293	0.00128638
517	0.000452848	0.000413441	8.20703e-05	7.35063e-05	6.76767e-06	7.04606e-05	0.000321728	0.0017751	0.00131177	0.00144222	0.00159444	0.00118286	0.00127689
518	0.000493101	0.000409789	8.83734e-05	7.31806e-05	6.96439e-06	7.18859e-05	0.000327176	0.00193412	0.00142034	0.00156417	0.00158555	0.00116304	0.00127046
519	0.000533788	0.000406746	9.49687e-05	7.29749e-05	7.15661e-06	7.30923e-05	0.000332425	0.00210334	0.00153188	0.00168804	0.00158223	0.00114699	0.00126714
520	0.000571373	0.000405539	0.000102371	7.26766e-05	7.34443e-06	7.39878e-05	0.000337626	0.00229035	0.00164534	0.00181214	0.00159112	0.00114496	0.00127382
521	0.000616154	0.000406498	0.000109704	7.25201e-05	7.47061e-06	7.54306e-05	0.000343538	0.00245749	0.00177186	0.00194397	0.00158897	0.00114126	0.00128169
522	0.000666334	0.000409129	0.000116937	7.24713e-05	7.54741e-06	7.72897e-05	0.000349956	0.00260803	0.0019078	0.00208102	0.00157809	0.0011362	0.00129038
523	0.000711023	0.000412597	0.000125642	7.32223e-05	7.76115e-06	7.88748e-05	0.00035876	0.00279364	0.00204174	0.00223168	0.00158401	0.00113697	0.00128893
524	0.000756145	0.000415624	0.00013443	7.38205e-05	7.9619e-06	8.04062e-05	0.000366897	0.00298322	0.00217652	0.00238524	0.00159041	0.00114057	0.00128978
525	0.000806115	0.000417008	0.000143206	7.36577e-05	8.07803e-06	8.18939e-05	0.000372267	0.00317816	0.0023184	0.00254744	0.0015922	0.00115079	0.00130106
526	0.000857932	0.000417764	0.000152422	7.36184e-05	8.26334e-06	8.34736e-05	0.000377989	0.00338028	0.00246921	0.00271004	0.00159275	0.00115452	0.00131727
527	0.000910998	0.000418071	0.000161966	7.36665e-05	8.49856e-06	8.51208e-05	0.000383968	0.00358785	0.00262665	0.00287316	0.0015924	0.00115359	0.00133704
528	0.000959906	0.000417093	0.000170692	7.36372e-05	8.63932e-06	8.78767e-05	0.00039411	0.00380056	0.00278105	0.00304	0.00160288	0.00114047	0.00131721
529	0.00100985	0.000416206	0.000179521	7.34607e-05	8.79519e-06	9.03402e-05	0.000403165	0.00400848	0.00293456	0.00319884	0.00160591	0.00113003	0.0013
530	0.00106596	0.000415732	0.000189125	7.28533e-05	9.02398e-06	9.17075e-05	0.000408116	0.00420696	0.00309067	0.00333785	0.00158399	0.00113009	0.00130038
531	0.00111881	0.000412972	0.000198268	7.21958e-05	9.12192e-06	9.3113e-05	0.00041522	0.00441122	0.0032442	0.00349606	0.00157928	0.00112486	0.0012916
532	0.00116936	0.000408647	0.000207113	7.15075e-05	9.13102e-06	9.45506e-05	0.000423822	0.00461979	0.00339624	0.00366769	0.00158641	0.00111606	0.00127663
533	0.00121938	0.000399844	0.000215836	6.9896e-05	9.41491e-06	9.62463e-05	0.000429378	0.00480761	0.00353781	0.00383561	0.00153054	0.00108853	0.00126585
534	0.00126825	0.000391515	0.000224196	6.82437e-05	9.66193e-06	9.80841e-05	0.000434834	0.00499061	0.00367561	0.00398971	0.00147553	0.00106392	0.00124928
535	0.0013141	0.000385393	0.000231489	6.67028e-05	9.75066e-06	0.000100237	0.000440603	0.00516243	0.00380361	0.00410518	0.00143666	0.0010515	0.00121659
536	0.00134872	0.000377067	0.000237421	6.49001e-05	9.85365e-06	0.000101234	0.000446247	0.00529717	0.00391602	0.00421375	0.0014113	0.00102512	0.00117735
537	0.0013762	0.00036735	0.00024249	6.2929e-05	9.96575e-06	0.000101495	0.000451813	0.00540841	0.00401859	0.004318	0.0013945	0.000989852	0.0011339
538	0.00139739	0.000355516	0.000246278	6.08845e-05	1.01245e-05	0.000102936	0.000455498	0.00549647	0.00407839	0.00439702	0.0013547	0.000956046	0.00109077
539	0.00141604	0.000343716	0.000249518	5.89928e-05	1.02336e-05	0.000104317	0.000459177	0.00557142	0.00413249	0.00445837	0.00131423	0.000927921	0.00105321
540	0.00142974	0.000331962	0.000251633	5.74421e-05	1.02193e-05	0.000105414	0.000463081	0.00561852	0.0041787	0.00448123	0.00127435	0.000912647	0.00102824
541	0.00143828	0.00032522	0.000252632	5.59363e-05	1.03077e-05	0.000106357	0.000468365	0.00564272	0.00420638	0.00450042	0.00123788	0.000885035	0.000991835
542	0.00144402	0.000321389	0.000252995	5.44687e-05	1.04537e-05	0.000107209	0.000474397	0.00565388	0.00422344	0.00451747	0.00120364	0.000850682	0.00094927
543	0.00143406	0.000307171	0.000252438	5.2969e-05	1.05428e-05	0.000108622	0.000477689	0.00562544	0.00421344	0.00449682	0.00116835	0.000827686	0.000936703
544	0.00142115	0.000295598	0.00025108	5.1316e-05	1.06368e-05	0.000109783	0.000481523	0.00558862	0.00418871	0.00447077	0.00113599	0.000805826	0.000922748
545	0.00140233	0.000289746	0.000247987	4.92798e-05	1.07453e-05	0.000110386	0.000486677	0.00553415	0.00413285	0.00443379	0.00110867	0.000784845	0.00090345
546	0.00138199	0.000283914	0.000243879	4.79628e-05	1.08217e-05	0.000111125	0.000492106	0.00544557	0.00406856	0.00436606	0.0010754	0.000765851	0.000882142
547	0.00136136	0.000278212	0.000239324	4.70302e-05	1.08819e-05	0.000111932	0.000497649	0.00534118	0.00400107	0.00428388	0.00103961	0.000748152	0.000860136
548	0.00133115	0.0002757	0.000233554	4.63479e-05	1.09933e-05	0.000113213	0.000502206	0.0052152	0.00390713	0.00416033	0.00101293	0.000731766	0.00082993
549	0.0013002	0.000272148	0.00022763	4.54829e-05	1.11044e-05	0.00011458	0.000506561	0.00507986	0.00381223	0.00404194	0.000990963	0.000714554	0.000804367
550	0.00126719	0.000266522	0.000221238	4.42414e-05	1.12155e-05	0.00011612	0.000510566	0.00492277	0.00371268	0.00392995	0.000977173	0.000695232	0.000786894
551	0.00123271	0.000261015	0.000214279	4.30909e-05	1.13014e-05	0.000116961	0.000513908	0.0047623	0.00359642	0.00380751	0.000954395	0.000685242	0.000772022
552	0.00119703	0.000255527	0.000207058	4.19844e-05	1.13757e-05	0.000117502	0.000517003	0.00460001	0.00347253	0.0036801	0.000927492	0.0006792	0.00075799
553	0.0011442	0.00024903	0.000199812	4.09607e-05	1.14395e-05	0.000118788	0.000521897	0.00442847	0.00335242	0.0035481	0.000901179	0.000659811	0.000730303
554	0.00109651	0.000243278	0.000192146	3.99253e-05	1.14906e-05	0.00011971	0.000525109	0.00424937	0.00322823	0.00341034	0.000874858	0.000641521	0.000707276
555	0.00105631	0.000238623	0.000183691	3.8858e-05	1.15201e-05	0.000120019	0.000525489	0.00405561	0.00309582	0.00326142	0.000848226	0.000624875	0.000691839
556	0.0010064	0.000229497	0.000175493	3.73881e-05	1.15431e-05	0.000120574	0.000527232	0.00386703	0.00295186	0.00310927	0.000823542	0.000604536	0.000674771
557	0.00095311	0.000218767	0.000167337	3.57536e-05	1.15618e-05	0.000121195	0.000529544	0.00368066	0.002803	0.00295505	0.000799512	0.000581909	0.00065563
558	0.00090765	0.000210958	0.00015887	3.42026e-05	1.15606e-05	0.000121282	0.000532341	0.00351244	0.00266203	0.00280099	0.000775594	0.000547807	0.000614635
559	0.000864593	0.000203211	0.000150734	3.26392e-05	1.15706e-05	0.000121705	0.000534917	0.00333744	0.00252517	0.00265271	0.000738431	0.00052024	0.000573843
560	0.000824446	0.000195442	0.000143025	3.10458e-05	1.1597e-05	0.00012262	0.000537162	0.00315117	0.00239333	0.00251185	0.0006815	0.000502087	0.000533052
561	0.000779504	0.000186978	0.000135501	2.96426e-05	1.16708e-05	0.000122549	0.000537791	0.00298103	0.00226977	0.00238216	0.00064376	0.000479245	0.000514015
562	0.000734417	0.000178336	0.000128145	2.82826e-05	1.17487e-05	0.000122225	0.000538027	0.00281939	0.00214946	0.00225761	0.000612715	0.000455022	0.000500934
563	0.000698352	0.000169155	0.000121236	2.66008e-05	1.17097e-05	0.000122627	0.000539592	0.00267452	0.0020238	0.00213624	0.000581074	0.000430825	0.000472752
564	0.000660652	0.000160972	0.000114432	2.49748e-05	1.16578e-05	0.000122795	0.000541741	0.00252919	0.00190502	0.0020169	0.000551882	0.000407046	0.000441748
565	0.000620771	0.000154014	0.000107761	2.34197e-05	1.15897e-05	0.000122666	0.00054463	0.00238328	0.00179498	0.00190016	0.000525797	0.000383799	0.000407172
566	0.000584997	0.000146846	0.000101521	2.19969e-05	1.16763e-05	0.000122968	0.000547727	0.00224642	0.00169223	0.0018015	0.000488389	0.000363275	0.000381312
567	0.000551776	0.000139862	9.55214e-05	2.06741e-05	1.17936e-05	0.00012347	0.000550953	0.00211456	0.00159225	0.00170615	0.000450146	0.000342701	0.000358741
568	0.000526012	0.000134056	9.00966e-05	1.97274e-05	1.18314e-05	0.000124502	0.000554641	0.00199434	0.00149343	0.00159563	0.00042585	0.000315884	0.000341271
569	0.000497814	0.000128423	8.48075e-05	1.8746e-05	1.18697e-05	0.00012527	0.000557955	0.0018755	0.00140406	0.00149574	0.00040359	0.000295991	0.00032578
570	0.000467	0.000122986	7.966e-05	1.7725e-05	1.19085e-05	0.00012575	0.000560856	0.00175801	0.00132496	0.0014074	0.000383535	0.000283675	0.000312439
571	0.00044061	0.000116708	7.50771e-05	1.64121e-05	1.19876e-05	0.000127028	0.000565121	0.00165126	0.00124845	0.00132337	0.00035902	0.000268922	0.000287256
572	0.000415218	0.000110124	7.06247e-05	1.51715e-05	1.20512e-05	0.000128336	0.000569297	0.0015494	0.0011736	0.00124123	0.000333868	0.000254259	0.00026285
573	0.000389819	0.00010287	6.62825e-05	1.46249e-05	1.19949e-05	0.000128929	0.000571571	0.00146182	0.00110547	0.00116518	0.000310769	0.000242921	0.000255468
574	0.000368262	9.88163e-05	6.21315e-05	1.40978e-05	1.20167e-05	0.000129308	0.000573924	0.00137461	0.0010373	0.00109216	0.000293759	0.000230306	0.000242035
575	0.000350212	9.77511e-05	5.81377e-05	1.35857e-05	1.2112e-05	0.000129481	0.000576345	0.00128726	0.000968699	0.0010216	0.000282414	0.00021641	0.000222797
576	0.000328748	9.2606e-05	5.48715e-05	1.27326e-05	1.21617e-05	0.000129293	0.000581815	0.00121205	0.00091144	0.000961739	0.000267245	0.000202091	0.000216376
577	0.000307799	8.77115e-05	5.17182e-05	1.1944e-05	1.2214e-05	0.000129628	0.000587049	0.00113853	0.000857753	0.000904752	0.000253202	0.00018775	0.000208749
578	0.000290736	8.61489e-05	4.85857e-05	1.16085e-05	1.23038e-05	0.000132149	0.00058957	0.00106485	0.000811235	0.000852727	0.000245808	0.000173721	0.000189024
579	0.000276337	8.35055e-05	4.60017e-05	1.09503e-05	1.23711e-05	0.0001335	0.000592608	0.00100133	0.000765932	0.000804767	0.000236024	0.000167229	0.000179226
580	0.000263979	7.99969e-05	4.38442e-05	1.00332e-05	1.24205e-05	0.000133923	0.000596055	0.000945643	0.000721426	0.000759862	0.0002243	0.000166704	0.000177284
581	0.00025276	7.85811e-05	4.1804e-05	1.00132e-05	1.24941e-05	0.000133822	0.000600012	0.000903264	0.000686106	0.000721755	0.000215446	0.000160615	0.000162636
582	0.000242381	7.75979e-05	3.99328e-05	9.94715e-06	1.25805e-05	0.00013402	0.000604052	0.00086559	0.000654045	0.000687238	0.000207073	0.000154257	0.00015425
583	0.00023411	7.72567e-05	3.85222e-05	9.48748e-06	1.26971e-05	0.000135236	0.000608188	0.000837778	0.000628846	0.000661242	0.000199286	0.000148764	0.000167682
584	0.000227419	7.62808e-05	3.72204e-05	9.40825e-06	1.27124e-05	0.000135739	0.000611765	0.000807149	0.000603281	0.00064213	0.000199919	0.000147359	0.000172225
585	0.000221789	7.49043e-05	3.59944e-05	9.57563e-06	1.26622e-05	0.000135782	0.000614977	0.000774824	0.000577586	0.000627555	0.000206003	0.000148607	0.000171004
586	0.000217415	7.44705e-05	3.54088e-05	9.53821e-06	1.2731e-05	0.000136544	0.000621346	0.000759488	0.000567099	0.000611799	0.000201444	0.000147492	0.000169824
587	0.000213929	7.48627e-05	3.48967e-05	9.52124e-06	1.28183e-05	0.000137413	0.000626775	0.000747302	0.000557579	0.000599101	0.000196619	0.000148109	0.000168737
588	0.000212324	7.70086e-05	3.44964e-05	9.57148e-06	1.29355e-05	0.000138454	0.000629757	0.000740751	0.000548912	0.000593615	0.000192327	0.000152857	0.000167882
589	0.000211545	7.91632e-05	3.4163e-05	9.75593e-06	1.311e-05	0.00013985	0.000635859	0.000736209	0.000546126	0.000591812	0.000199299	0.000150762	0.00016699
590	0.000211213	8.13286e-05	3.38669e-05	1.00112e-05	1.33133e-05	0.000141436	0.000643594	0.000732798	0.000546386	0.00059195	0.000212194	0.000145222	0.000166118
591	0.000213714	8.30738e-05	3.42598e-05	1.02524e-05	1.33363e-05	0.00014305	0.000650252	0.000745212	0.000550606	0.000598882	0.000226633	0.000153141	0.000170688
592	0.000216751	8.52649e-05	3.46558e-05	1.06498e-05	1.34214e-05	0.000144708	0.000657051	0.000756087	0.000556346	0.000604775	0.000233322	0.000160279	0.000176974
593	0.000220733	8.8244e-05	3.50567e-05	1.13241e-05	1.36171e-05	0.00014644	0.000664088	0.000764189	0.000564783	0.000608803	0.000226167	0.000165997	0.000186292
594	0.000226275	9.01467e-05	3.58645e-05	1.17901e-05	1.37915e-05	0.000147605	0.00067236	0.000780835	0.000577897	0.000625381	0.000238954	0.000175316	0.000201214
595	0.000232446	9.19127e-05	3.6851e-05	1.21917e-05	1.39567e-05	0.000148634	0.000681238	0.000801276	0.000593389	0.000647228	0.000259514	0.000186027	0.000218633
596	0.000238349	9.78191e-05	3.79761e-05	1.28486e-05	1.41058e-05	0.000150978	0.000691222	0.000825287	0.00061484	0.000670407	0.000274434	0.000195021	0.000237999
597	0.000246673	0.000104047	3.93355e-05	1.36552e-05	1.42742e-05	0.000153342	0.000700462	0.000854825	0.000636929	0.000695808	0.000298709	0.000205791	0.000253915
598	0.000258389	0.000110719	4.10262e-05	1.46732e-05	1.44699e-05	0.000155736	0.000708645	0.000892173	0.00065991	0.000724342	0.00033622	0.000219068	0.000264929
599	0.000268217	0.000116722	4.2904e-05	1.57675e-05	1.46678e-05	0.000156995	0.000717142	0.000937121	0.000688937	0.00075572	0.000348899	0.000236401	0.000292657
600	0.0002779	0.000123091	4.49272e-05	1.69488e-05	1.48559e-05	0.000158084	0.000725807	0.000984947	0.000720293	0.000789795	0.000357063	0.000255473	0.000324316
601	0.000289976	0.0001331	4.74419e-05	1.84997e-05	1.49583e-05	0.000160361	0.000734575	0.00103354	0.000753053	0.000834599	0.000385652	0.000276842	0.000345791
602	0.000306841	0.000143054	5.01218e-05	2.02846e-05	1.51366e-05	0.000162336	0.000743781	0.00109459	0.000791357	0.000884316	0.000421505	0.000301937	0.00037597
603	0.000328886	0.000152867	5.29612e-05	2.23135e-05	1.53984e-05	0.000163963	0.00075342	0.00116898	0.0008355	0.000939057	0.000465122	0.000330951	0.000415579
604	0.000350085	0.000163268	5.61504e-05	2.39949e-05	1.54328e-05	0.000165379	0.000758918	0.00125185	0.000886054	0.00100188	0.000506833	0.000359082	0.000444148
605	0.000372156	0.000174425	5.96692e-05	2.57224e-05	1.54709e-05	0.000166831	0.000764664	0.00133708	0.000943329	0.00106963	0.000549219	0.000386356	0.000475023
606	0.000397825	0.000187879	6.41465e-05	2.78711e-05	1.5731e-05	0.000168588	0.000775075	0.0014206	0.00102157	0.00114828	0.000593986	0.000409139	0.000524304
607	0.000424566	0.000200913	6.89808e-05	3.04537e-05	1.58859e-05	0.000170913	0.000783684	0.0015212	0.00109935	0.00123818	0.000646191	0.000441981	0.000575565
608	0.000452283	0.000213615	7.41212e-05	3.34086e-05	1.59502e-05	0.000173727	0.000790746	0.00163649	0.00117671	0.00133774	0.000704782	0.000483469	0.000628518
609	0.00049175	0.000231819	8.10247e-05	3.65245e-05	1.62646e-05	0.000175741	0.000798445	0.00178192	0.00127452	0.00145651	0.000802578	0.000534498	0.000692162
610	0.000533771	0.000251932	8.81528e-05	3.98148e-05	1.65855e-05	0.000177612	0.000806516	0.00193845	0.00137932	0.00158412	0.000898201	0.000587948	0.00076099
611	0.000578234	0.000275301	9.51094e-05	4.34605e-05	1.68323e-05	0.000179294	0.000815348	0.00211266	0.00149453	0.00172729	0.000970634	0.000643556	0.000839334
612	0.000626547	0.000301016	0.000103532	4.78334e-05	1.70609e-05	0.000180202	0.00082248	0.0023102	0.00162427	0.00187972	0.00104767	0.000704953	0.000933282
613	0.000677601	0.000328386	0.000112948	5.27004e-05	1.72786e-05	0.000180608	0.000828528	0.00252387	0.00176409	0.00203891	0.00112807	0.000770414	0.00103783
614	0.000738805	0.000356152	0.000122674	5.79771e-05	1.74873e-05	0.000183474	0.00083682	0.00275878	0.00192534	0.00223727	0.00125829	0.000838519	0.0011395
615	0.00080511	0.000386888	0.00013328	6.33272e-05	1.76296e-05	0.000186063	0.000845071	0.00300725	0.00209798	0.00244684	0.00139178	0.00092186	0.00124841
616	0.000881245	0.000423765	0.000145603	6.87363e-05	1.76303e-05	0.000187864	0.000853008	0.00327991	0.00229107	0.00267479	0.00152689	0.00103634	0.00137156
617	0.00096357	0.000465076	0.000159858	7.57691e-05	1.77059e-05	0.000189098	0.000859931	0.00360561	0.00252061	0.00294456	0.00168081	0.0011413	0.00150799
618	0.00104976	0.000508902	0.000175125	8.36397e-05	1.78168e-05	0.000190119	0.000866345	0.00395805	0.00276972	0.00323618	0.00184574	0.00124341	0.00165221
619	0.00115307	0.000560003	0.000191895	9.27484e-05	1.79227e-05	0.000192464	0.000871821	0.00432984	0.00306122	0.00356103	0.00205251	0.0013796	0.00182462
620	0.00126171	0.000613911	0.000210495	0.000102365	1.79978e-05	0.000194463	0.000878216	0.00474785	0.00336469	0.00391071	0.00226205	0.00152453	0.00201501
621	0.00137717	0.000671453	0.000231603	0.000112596	1.80239e-05	0.00019589	0.000885938	0.00523008	0.00368125	0.00429263	0.00247208	0.00168041	0.00222988
622	0.00151436	0.000734258	0.000253776	0.000123711	1.82322e-05	0.000197544	0.000893713	0.0057543	0.00405027	0.00473695	0.002733	0.00183339	0.00245526
623	0.00165986	0.000801268	0.000277001	0.000135405	1.84838e-05	0.000199129	0.000901011	0.00630627	0.00444213	0.00520975	0.00301549	0.00199235	0.00268816
624	0.00181088	0.000885564	0.000304111	0.000148554	1.85986e-05	0.000199549	0.000904215	0.0069297	0.00485189	0.00571368	0.00331749	0.00219416	0.00293675
625	0.00197482	0.000969089	0.000331355	0.000162802	1.86876e-05	0.000200386	0.000908541	0.00755981	0.00528371	0.00622619	0.0036618	0.00241394	0.00323164
626	0.00215338	0.00105179	0.000358731	0.000178278	1.87477e-05	0.000201696	0.000914137	0.00819694	0.00574006	0.00674797	0.0040536	0.00265383	0.00357857
627	0.00234552	0.0011475	0.000390049	0.00019424	1.86028e-05	0.000202365	0.000917002	0.00893381	0.00626932	0.00734196	0.00440776	0.00291071	0.00390262
628	0.00254961	0.00125252	0.000423048	0.000211417	1.86054e-05	0.00020307	0.000919323	0.00970994	0.00682673	0.00796883	0.00477544	0.00318349	0.00424087
629	0.00278576	0.00138215	0.000458466	0.000232568	1.93978e-05	0.000204454	0.000921678	0.0105359	0.00741861	0.00864772	0.00521621	0.00349754	0.0046439
630	0.00302048	0.00151557	0.00049657	0.000254827	1.99282e-05	0.00020579	0.000924063	0.011414	0.00805588	0.00936718	0.00570862	0.00383848	0.00506793
631	0.00325351	0.00165178	0.00053691	0.000278016	2.02482e-05	0.000207097	0.000926514	0.0123358	0.00873092	0.0101206	0.00624357	0.0042017	0.00550961
632	0.00351897	0.00180974	0.000581352	0.000304449	2.00575e-05	0.000207501	0.000926945	0.0132553	0.00945725	0.0109963	0.00682063	0.00458746	0.00610885
633	0.00378539	0.00197415	0.000626943	0.000332825	1.98801e-05	0.000207769	0.000927327	0.0141994	0.0101998	0.0118805	0.00743347	0.00500412	0.00673524
634	0.00404492	0.00214905	0.000673715	0.000364979	1.98618e-05	0.000207901	0.000928104	0.0151902	0.0109586	0.0127413	0.00811823	0.00548825	0.00738362
635	0.0042572	0.00234008	0.000713883	0.000398557	1.98359e-05	0.000208237	0.000928589	0.0160127	0.011625	0.0134699	0.00886824	0.00599424	0.00804172
636	0.00444313	0.00254095	0.000750531	0.000433228	1.98036e-05	0.00020868	0.000928872	0.0167437	0.0122426	0.0141271	0.00966154	0.00651694	0.00871106
637	0.0044956	0.00274619	0.000764274	0.000469954	1.94801e-05	0.000208076	0.000926003	0.0168768	0.0124806	0.0142934	0.0104911	0.00707301	0.00945426
638	0.0044737	0.00295671	0.000766404	0.000507886	1.92555e-05	0.00020757	0.000925552	0.0167543	0.0125419	0.0142406	0.0113188	0.00762695	0.0102051
639	0.00432352	0.00317614	0.000748364	0.000547967	1.92019e-05	0.00020723	0.000929277	0.0161877	0.0122964	0.0138066	0.0121444	0.00817806	0.0109702
640	0.00403821	0.00340479	0.000703156	0.00058631	1.91847e-05	0.000207016	0.000927795	0.0150521	0.0116115	0.0128499	0.0131226	0.00874905	0.0117749
641	0.00369229	0.00363872	0.000646144	0.00062466	1.91743e-05	0.000206759	0.000924405	0.013675	0.0107297	0.011676	0.0141518	0.00933627	0.0126028
642	0.00325731	0.00388446	0.000574145	0.000667829	1.90936e-05	0.000205578	0.000921018	0.0120446	0.00954509	0.0103113	0.0150883	0.00998645	0.0134824
643	0.00283258	0.00414841	0.000502701	0.000714464	1.90136e-05	0.000204609	0.000918345	0.0104524	0.00836564	0.0089712	0.016118	0.0106909	0.014451
644	0.00242064	0.00443342	0.000431999	0.000765166	1.89345e-05	0.000203892	0.000916523	0.00890756	0.00719363	0.00766184	0.0172572	0.0114592	0.0155244
645	0.0020757	0.00475902	0.000369759	0.000819893	1.89533e-05	0.000203956	0.000911868	0.00762359	0.00618014	0.00656199	0.0185627	0.0123005	0.0167112
646	0.00176104	0.00510768	0.000312041	0.000878252	1.89809e-05	0.00020404	0.000907321	0.00644766	0.00523859	0.00555384	0.0199448	0.0131862	0.0179745
647	0.00152247	0.00551055	0.000267648	0.000947102	1.89573e-05	0.000203509	0.0009061	0.00553007	0.00448757	0.00477633	0.0214688	0.0141736	0.0194313
648	0.00131983	0.00593564	0.00023046	0.00102072	1.88274e-05	0.000202994	0.000901852	0.00475451	0.00385279	0.00413032	0.0231655	0.0152667	0.0209991
649	0.00114652	0.00637758	0.000199093	0.00109818	1.86116e-05	0.000202491	0.000895158	0.00409375	0.00331195	0.00359058	0.0250012	0.016445	0.0226561
650	0.00101385	0.00691397	0.000175964	0.00118867	1.85959e-05	0.000200264	0.000888346	0.00363248	0.00291494	0.00319651	0.0271007	0.0178171	0.0245583
651	0.000898049	0.00747922	0.000155187	0.00128446	1.85409e-05	0.000198594	0.000882122	0.00322566	0.00256139	0.00284424	0.0292895	0.0192531	0.0265492
652	0.000815777	0.00810039	0.000138692	0.00139049	1.8351e-05	0.000198757	0.000877688	0.00291552	0.0022885	0.00256813	0.0316402	0.0208045	0.0287046
653	0.000747944	0.00873728	0.000125534	0.00150143	1.8109e-05	0.000197141	0.000871904	0.00266858	0.00206532	0.0023526	0.0342965	0.0224676	0.0309978
654	0.000688412	0.00938336	0.00011427	0.00161511	1.78449e-05	0.000194595	0.00086545	0.00245715	0.00187022	0.00217083	0.0371119	0.0241927	0.0333685
655	0.000651293	0.0101417	0.00010762	0.00173999	1.78081e-05	0.000192497	0.000860529	0.0023185	0.00173725	0.00204771	0.0399156	0.0261129	0.0360567
656	0.000622155	0.0108952	0.000101648	0.00186485	1.77246e-05	0.000190691	0.000853031	0.00220448	0.0016285	0.00194944	0.0427915	0.028056	0.0387209
657	0.000605658	0.0116375	9.67891e-05	0.00198871	1.75692e-05	0.000189365	0.000841576	0.00213017	0.00155872	0.00189109	0.0457585	0.0300203	0.0413269
658	0.000594186	0.0123957	9.4818e-05	0.00211784	1.73772e-05	0.000187429	0.000833739	0.00209957	0.00151485	0.0018746	0.0486587	0.0319648	0.043962
659	0.000584909	0.0131511	9.37842e-05	0.00224798	1.71704e-05	0.000185283	0.000826652	0.00208107	0.00148185	0.00186834	0.0515018	0.0339035	0.0465852
660	0.000579745	0.0138548	9.28912e-05	0.00237188	1.69444e-05	0.000183067	0.000816934	0.00205053	0.00146732	0.0018411	0.054063	0.035819	0.0490302
661	0.000561312	0.0144917	9.0648e-05	0.00248582	1.67451e-05	0.000180964	0.000808205	0.00197539	0.00141866	0.00177025	0.0563538	0.0375354	0.051228
662	0.000529514	0.0150642	8.70174e-05	0.00259002	1.657e-05	0.000178945	0.000800345	0.00185451	0.00133505	0.00165472	0.0583765	0.039055	0.0531812
663	0.00047338	0.0153272	7.92348e-05	0.00264754	1.62397e-05	0.00017618	0.000788789	0.00166117	0.00120085	0.00147834	0.0593029	0.0398308	0.0541471
664	0.000414801	0.0154348	7.05199e-05	0.00268118	1.59413e-05	0.000173864	0.00077764	0.00145381	0.00105357	0.00128747	0.0596308	0.0402201	0.0545017
665	0.00035895	0.0152002	6.07109e-05	0.00266176	1.58152e-05	0.000173299	0.000769354	0.00123364	0.000886731	0.00107676	0.0585822	0.0397408	0.053386
666	0.000306863	0.0145928	5.12875e-05	0.00257848	1.56287e-05	0.000171324	0.000760116	0.00103249	0.000741916	0.000893603	0.0560637	0.0382635	0.0509227
667	0.000257315	0.0137483	4.21401e-05	0.0024543	1.54041e-05	0.000168448	0.000750299	0.000844178	0.00061172	0.000728729	0.052606	0.0361478	0.0475988
668	0.000216842	0.0124431	3.51974e-05	0.00223389	1.52647e-05	0.000165985	0.000737011	0.000699995	0.000519054	0.000610501	0.0475199	0.0327156	0.0426766
669	0.000182331	0.0110904	2.91064e-05	0.00200256	1.50684e-05	0.000163814	0.00072558	0.000577108	0.000434514	0.00050586	0.0422283	0.0291565	0.0377141
670	0.000158208	0.00966373	2.44947e-05	0.00175494	1.4764e-05	0.000162165	0.000717699	0.000491643	0.00036343	0.00042436	0.0366231	0.0254158	0.0327405
671	0.0001377	0.00832168	2.0885e-05	0.00151495	1.46911e-05	0.000160788	0.000708824	0.000417905	0.000309375	0.000363735	0.0314647	0.0219141	0.0280812
672	0.000119731	0.00703853	1.77218e-05	0.00128232	1.46709e-05	0.000159378	0.000699688	0.000350762	0.000262471	0.000311661	0.0265673	0.0185615	0.0236301
673	0.000112034	0.00595612	1.50931e-05	0.0010863	1.43115e-05	0.000156622	0.000691333	0.000302126	0.000220661	0.000263929	0.0224118	0.0156788	0.0199103
674	0.000101766	0.00499603	1.28473e-05	0.000911328	1.39944e-05	0.00015384	0.000681021	0.000258754	0.000186295	0.000222625	0.018729	0.013109	0.0166462
675	8.85889e-05	0.0041734	1.10355e-05	0.000760201	1.37253e-05	0.000151028	0.000668483	0.000221347	0.000160373	0.000188605	0.0155818	0.0108939	0.0138986
676	7.89938e-05	0.00351924	9.53397e-06	0.000639295	1.35005e-05	0.000147565	0.000657481	0.000191627	0.000134336	0.000159693	0.0131233	0.00915361	0.0116782
677	7.04462e-05	0.00293591	8.14696e-06	0.000531657	1.32795e-05	0.000144269	0.000646173	0.00016246	0.000111688	0.000134024	0.0109364	0.00761901	0.00970802
678	6.30427e-05	0.00247934	6.93797e-06	0.000449468	1.30374e-05	0.000141953	0.000632498	0.000129569	0.00010092	0.000116133	0.00922359	0.00647709	0.00824784
679	5.85167e-05	0.00209907	6.05494e-06	0.00038048	1.28088e-05	0.000139442	0.000623625	0.000111967	9.11515e-05	9.78529e-05	0.00781472	0.0054966	0.00700721
680	5.59774e-05	0.00177236	5.39572e-06	0.000320501	1.25891e-05	0.000136791	0.00061805	0.000104904	8.20579e-05	7.92713e-05	0.00661359	0.00462602	0.00591624
681	5.18933e-05	0.00151914	4.63226e-06	0.00027584	1.24982e-05	0.000134716	0.000605837	9.17764e-05	6.75499e-05	7.21904e-05	0.00565226	0.0039537	0.00507006
682	4.77435e-05	0.0012902	4.05735e-06	0.000234696	1.23362e-05	0.00013271	0.000593939	7.91299e-05	5.57548e-05	6.54213e-05	0.00479343	0.003351	0.00430251
683	4.35301e-05	0.00110031	3.84604e-06	0.000198894	1.20272e-05	0.000130776	0.000582978	6.77066e-05	4.94267e-05	5.84075e-05	0.00410731	0.002863	0.00366229
684	4.20576e-05	0.000946602	3.58479e-06	0.000170326	1.17973e-05	0.000128576	0.000572424	5.69451e-05	4.62019e-05	5.52679e-05	0.00350115	0.00245815	0.00313821
685	4.13728e-05	0.00080956	3.29236e-06	0.000145062	1.15913e-05	0.000126254	0.000561854	4.7779e-05	4.39512e-05	5.28204e-05	0.00293985	0.00209165	0.00266608
686	3.79615e-05	0.000697713	2.89437e-06	0.000124655	1.13206e-05	0.000123804	0.000549826	5.16362e-05	3.93666e-05	4.24044e-05	0.00251763	0.00178607	0.0022627
687	3.62585e-05	0.000598939	2.53577e-06	0.000106179	1.1015e-05	0.000121232	0.000538263	5.06277e-05	3.52257e-05	3.75255e-05	0.00215297	0.00152073	0.00192735
688	3.64329e-05	0.000513461	2.21876e-06	8.9737e-05	1.06682e-05	0.000118503	0.00052713	4.41746e-05	3.15526e-05	3.88004e-05	0.00185018	0.00129857	0.00166573
689	3.44643e-05	0.000442251	2.16341e-06	7.69945e-05	1.05855e-05	0.000115112	0.000515259	3.82945e-05	2.56229e-05	3.42615e-05	0.0015866	0.00111643	0.00142121
690	3.23701e-05	0.000379451	2.12934e-06	6.5728e-05	1.05214e-05	0.000112229	0.000504786	3.45195e-05	2.13313e-05	2.94394e-05	0.0013528	0.00095002	0.00120374
691	3.10726e-05	0.00033435	2.00765e-06	5.70136e-05	1.03584e-05	0.000111419	0.000499292	3.7484e-05	2.39038e-05	2.70982e-05	0.00119189	0.000809509	0.00106365
692	3.03559e-05	0.000296388	1.91982e-06	4.97811e-05	1.02837e-05	0.00011117	0.000496365	3.58152e-05	2.35362e-05	2.61093e-05	0.00105611	0.000700529	0.000950477
693	3.00208e-05	0.000263411	1.85461e-06	4.35618e-05	1.02671e-05	0.000111288	0.000495134	3.11478e-05	2.1261e-05	2.60063e-05	0.00093761	0.000612795	0.000855582
694	3.11633e-05	0.000236224	1.74729e-06	3.89101e-05	1.00679e-05	0.000109989	0.000489525	3.00561e-05	2.07093e-05	2.58546e-05	0.000811456	0.000548316	0.000742325
695	3.08115e-05	0.000211043	1.64375e-06	3.45854e-05	9.81609e-06	0.000107618	0.000478904	2.94574e-05	1.94902e-05	2.50696e-05	0.000698303	0.000488944	0.000645503
696	2.78251e-05	0.000189385	1.54887e-06	3.08217e-05	9.48007e-06	0.000103434	0.000459751	2.96233e-05	1.70656e-05	2.31864e-05	0.000608996	0.000438311	0.000578709
697	2.62975e-05	0.000169485	1.3506e-06	2.72482e-05	9.07255e-06	9.93347e-05	0.000442028	2.53249e-05	1.60414e-05	2.04339e-05	0.000557722	0.000393179	0.000514229
698	2.5227e-05	0.000150865	1.16924e-06	2.38546e-05	8.67537e-06	9.53931e-05	0.000425804	2.0205e-05	1.54733e-05	1.80439e-05	0.000514858	0.000349952	0.000452768
699	2.38601e-05	0.000136947	1.36138e-06	2.13132e-05	8.53069e-06	9.242e-05	0.000416948	2.01894e-05	1.47364e-05	2.03652e-05	0.000439564	0.000307342	0.0004078
700	2.29205e-05	0.000123002	1.36228e-06	1.8858e-05	8.32656e-06	9.02394e-05	0.000408077	1.96682e-05	1.4205e-05	1.96316e-05	0.000382239	0.000271612	0.000361834
701	2.23918e-05	0.00010897	1.17515e-06	1.64766e-05	8.06311e-06	8.88292e-05	0.000399154	1.86476e-05	1.38732e-05	1.58909e-05	0.00034233	0.000242488	0.000314684
702	2.2787e-05	9.88247e-05	1.23862e-06	1.45651e-05	7.91924e-06	8.65037e-05	0.000389786	1.82288e-05	1.42672e-05	1.58859e-05	0.000300531	0.000210359	0.000282051
703	2.29381e-05	8.94512e-05	1.28011e-06	1.28625e-05	7.77144e-06	8.43245e-05	0.000380243	1.76956e-05	1.41354e-05	1.57981e-05	0.00026506	0.000183571	0.000251151
704	2.2117e-05	8.0567e-05	1.17544e-06	1.15296e-05	7.56829e-06	8.28178e-05	0.000370193	1.66325e-05	1.23244e-05	1.41817e-05	0.000246715	0.000171794	0.000219302
705	2.17898e-05	7.29408e-05	1.07001e-06	1.03682e-05	7.40124e-06	8.08426e-05	0.000361351	1.57491e-05	1.0401e-05	1.23381e-05	0.000224339	0.000153679	0.000199963
706	2.17228e-05	6.60463e-05	9.6501e-07	9.30776e-06	7.24942e-06	7.86144e-05	0.000353178	1.50055e-05	8.48243e-06	1.04009e-05	0.000200284	0.000132504	0.00018678
707	2.15511e-05	6.03547e-05	8.86963e-07	8.53861e-06	6.98679e-06	7.64363e-05	0.000345996	1.55345e-05	8.482e-06	9.32425e-06	0.000190727	0.000121694	0.000158132
708	2.10326e-05	5.60001e-05	9.4707e-07	7.77502e-06	6.77202e-06	7.43635e-05	0.000338126	1.51796e-05	9.08624e-06	9.2213e-06	0.000172545	0.00011285	0.000135135
709	2.0033e-05	5.3499e-05	1.20007e-06	7.01915e-06	6.62408e-06	7.2438e-05	0.000329294	1.35907e-05	1.05348e-05	1.04778e-05	0.000142318	0.00010675	0.000120025
710	1.95612e-05	4.99072e-05	1.12384e-06	6.23193e-06	6.50881e-06	7.04815e-05	0.000319991	1.60343e-05	1.15465e-05	1.14449e-05	0.000128002	9.42259e-05	0.000126574
711	1.90816e-05	4.61838e-05	9.7783e-07	5.52104e-06	6.38523e-06	6.85554e-05	0.000310952	1.82948e-05	1.18443e-05	1.18735e-05	0.000117343	8.16895e-05	0.000129912
712	1.80014e-05	4.30137e-05	8.83887e-07	5.17958e-06	6.19226e-06	6.68226e-05	0.000303699	1.53865e-05	9.49501e-06	1.02634e-05	0.000105456	7.60882e-05	9.5727e-05
713	1.71207e-05	3.91553e-05	8.96121e-07	4.4757e-06	6.01308e-06	6.53959e-05	0.000296627	1.62741e-05	1.02554e-05	1.01967e-05	9.95291e-05	6.89067e-05	8.02137e-05
714	1.63922e-05	3.47974e-05	9.88353e-07	3.49747e-06	5.84392e-06	6.41965e-05	0.000289675	2.00227e-05	1.33597e-05	1.12927e-05	9.80813e-05	6.0521e-05	7.87368e-05
715	1.72465e-05	3.2079e-05	7.79859e-07	3.47973e-06	5.7301e-06	6.26749e-05	0.000281949	8.50514e-06	1.05766e-05	9.30563e-06	7.30543e-05	5.72051e-05	8.12616e-05
716	1.71934e-05	3.02627e-05	6.81815e-07	3.4622e-06	5.57872e-06	6.10829e-05	0.000274833	3.18685e-06	8.62296e-06	8.14841e-06	5.96629e-05	5.40277e-05	7.69884e-05
717	1.52683e-05	3.00394e-05	8.24309e-07	3.36141e-06	5.3521e-06	5.94052e-05	0.000269057	1.12241e-05	8.80762e-06	8.87548e-06	7.09371e-05	5.07134e-05	5.9305e-05
718	1.52088e-05	2.90161e-05	8.83981e-07	3.26954e-06	5.16906e-06	5.77038e-05	0.000260984	1.28852e-05	8.77301e-06	7.92539e-06	6.37784e-05	4.66102e-05	5.18724e-05
719	1.56479e-05	2.76269e-05	9.12356e-07	3.17944e-06	5.00552e-06	5.5977e-05	0.000252215	1.273e-05	8.58381e-06	7.09777e-06	5.09769e-05	4.24028e-05	4.80631e-05
720	1.45978e-05	2.58114e-05	9.34136e-07	3.08693e-06	4.88428e-06	5.43019e-05	0.00024554	1.68242e-05	7.85227e-06	1.20763e-05	4.85944e-05	4.00482e-05	4.32278e-05
721	1.39803e-05	2.48314e-05	8.93256e-07	2.86818e-06	4.7956e-06	5.27374e-05	0.000239223	1.57301e-05	8.06566e-06	1.26209e-05	4.3781e-05	3.48053e-05	4.04865e-05
722	1.37857e-05	2.4669e-05	7.90136e-07	2.5235e-06	4.73852e-06	5.12736e-05	0.000233224	9.49404e-06	9.21488e-06	8.77603e-06	3.65416e-05	2.66825e-05	3.98067e-05
723	1.29088e-05	2.32247e-05	8.25476e-07	2.30727e-06	4.45449e-06	4.95339e-05	0.000227146	1.27591e-05	9.6953e-06	9.04361e-06	4.31967e-05	2.9339e-05	2.73261e-05
724	1.19189e-05	2.13206e-05	8.51238e-07	2.15301e-06	4.22848e-06	4.80847e-05	0.000220884	1.36459e-05	9.46986e-06	9.55804e-06	4.57988e-05	3.33447e-05	1.91774e-05
725	1.08465e-05	1.86278e-05	8.08906e-07	2.11922e-06	4.22406e-06	4.74777e-05	0.000214196	5.41366e-06	7.63052e-06	9.42318e-06	3.35775e-05	3.74561e-05	2.59355e-05
726	1.06902e-05	1.77087e-05	8.91833e-07	2.01885e-06	4.18773e-06	4.61067e-05	0.000208356	5.85266e-06	6.39374e-06	8.38273e-06	2.34082e-05	2.83047e-05	3.15771e-05
727	1.10601e-05	1.76516e-05	1.01365e-06	1.89801e-06	4.12897e-06	4.43791e-05	0.000202842	1.05662e-05	5.51355e-06	7.14247e-06	1.44092e-05	1.42322e-05	3.65616e-05
728	1.25955e-05	1.73808e-05	7.72016e-07	1.97337e-06	3.96838e-06	4.30126e-05	0.000195861	1.47691e-05	5.52266e-06	9.79907e-06	7.7297e-06	2.61292e-05	3.99737e-05
729	1.26333e-05	1.74866e-05	6.16751e-07	1.81559e-06	3.84117e-06	4.18593e-05	0.000189998	1.44605e-05	5.44923e-06	9.48567e-06	5.19164e-06	2.71399e-05	3.50969e-05
730	1.08506e-05	1.80509e-05	5.67343e-07	1.37131e-06	3.7548e-06	4.09662e-05	0.000185499	8.61138e-06	5.27435e-06	5.52457e-06	7.73612e-06	1.47832e-05	2.00346e-05
731	1.04934e-05	1.71563e-05	7.41638e-07	1.415e-06	3.61887e-06	3.96981e-05	0.00018101	7.2238e-06	8.6556e-06	7.95211e-06	1.95396e-05	1.66251e-05	2.0522e-05
732	1.04593e-05	1.59941e-05	8.53105e-07	1.58151e-06	3.48194e-06	3.83633e-05	0.000176347	7.73235e-06	1.02594e-05	9.82563e-06	2.78283e-05	1.96623e-05	2.338e-05
733	1.06038e-05	1.48435e-05	6.1469e-07	1.84838e-06	3.37393e-06	3.70534e-05	0.00017114	1.17324e-05	3.716e-06	5.83385e-06	1.8574e-05	1.773e-05	2.43247e-05
734	1.00251e-05	1.4654e-05	5.18036e-07	1.55955e-06	3.34373e-06	3.58772e-05	0.000166186	1.27424e-05	2.95247e-06	4.82126e-06	2.68786e-05	1.57838e-05	2.31429e-05
735	9.07176e-06	1.50442e-05	5.08465e-07	9.44955e-07	3.35826e-06	3.47849e-05	0.00016138	1.19973e-05	5.65905e-06	5.63946e-06	4.51705e-05	1.39623e-05	2.08272e-05
736	1.15028e-05	1.54813e-05	5.70383e-07	1.07025e-06	3.23652e-06	3.41072e-05	0.000157379	1.46165e-05	6.06834e-06	7.79373e-06	2.29042e-05	2.01102e-05	2.77844e-05
737	1.2415e-05	1.56853e-05	5.99943e-07	1.28217e-06	3.14173e-06	3.34954e-05	0.000152633	1.55948e-05	6.64023e-06	8.04007e-06	1.43324e-05	2.39874e-05	2.83931e-05
738	1.11465e-05	1.55546e-05	5.8252e-07	1.61893e-06	3.08638e-06	3.2982e-05	0.000146827	1.41922e-05	7.446e-06	5.52065e-06	2.56366e-05	2.45613e-05	1.97997e-05
739	1.08202e-05	1.51612e-05	5.57171e-07	1.19101e-06	3.04005e-06	3.16249e-05	0.000142819	1.09372e-05	5.40354e-06	4.56994e-06	2.1663e-05	2.1045e-05	2.58731e-05
740	1.08e-05	1.48117e-05	5.3101e-07	7.65521e-07	2.9746e-06	3.0305e-05	0.000139268	8.63997e-06	3.70548e-06	4.77862e-06	1.61368e-05	1.5671e-05	3.23119e-05
741	1.10889e-05	1.49003e-05	5.10096e-07	1.12639e-06	2.82353e-06	3.00155e-05	0.000135875	1.2174e-05	6.31191e-06	8.15695e-06	1.96986e-05	6.91509e-06	2.53974e-05
742	9.69093e-06	1.42442e-05	5.35076e-07	1.44251e-06	2.75327e-06	2.88421e-05	0.000131882	1.2447e-05	7.52161e-06	6.74379e-06	2.12253e-05	3.65034e-06	2.47302e-05
743	7.12269e-06	1.30714e-05	5.92168e-07	1.72918e-06	2.73888e-06	2.70456e-05	0.000127446	1.04488e-05	7.76461e-06	1.98353e-06	2.1342e-05	4.19386e-06	2.84125e-05
744	8.595e-06	1.10526e-05	4.8511e-07	1.69322e-06	2.59793e-06	2.66044e-05	0.000123027	1.048e-05	5.80584e-06	1.53797e-06	8.24627e-06	1.09834e-05	2.68488e-05
745	9.53686e-06	9.99548e-06	4.68209e-07	1.53867e-06	2.5132e-06	2.61602e-05	0.000119403	1.03026e-05	5.43783e-06	2.6914e-06	3.43741e-07	1.50748e-05	2.41572e-05
746	9.53959e-06	1.05086e-05	6.01835e-07	1.19864e-06	2.52352e-06	2.5688e-05	0.00011711	9.74544e-06	7.71211e-06	6.35503e-06	1.2452e-06	1.46053e-05	1.97562e-05
747	9.36314e-06	1.12946e-05	5.30292e-07	1.08016e-06	2.41614e-06	2.47228e-05	0.000114127	8.0319e-06	6.49608e-06	6.2527e-06	7.46532e-07	1.50054e-05	1.88941e-05
748	8.98503e-06	1.1985e-05	4.38033e-07	1.03258e-06	2.31381e-06	2.37224e-05	0.000110906	6.12396e-06	5.06632e-06	5.7547e-06	0	1.55616e-05	1.75839e-05
749	7.90737e-06	1.18395e-05	5.28631e-07	1.02474e-06	2.39928e-06	2.32672e-05	0.000107641	4.93889e-06	7.4001e-06	8.48735e-06	0	1.56628e-05	9.422e-06
750	7.4225e-06	1.24609e-05	5.69256e-07	1.05497e-06	2.37414e-06	2.25616e-05	0.000104509	8.52099e-06	8.44073e-06	7.90689e-06	0	1.6717e-05	9.12768e-06
751	7.37907e-06	1.36577e-05	5.72196e-07	1.11428e-06	2.26501e-06	2.16628e-05	0.000101467	1.57383e-05	8.50599e-06	4.81028e-06	0	1.85001e-05	1.48006e-05
752	7.60711e-06	1.37433e-05	6.92484e-07	9.32285e-07	2.25286e-06	2.15064e-05	9.94396e-05	1.36528e-05	7.54627e-06	5.18053e-06	9.16479e-07	1.43979e-05	1.602e-05
753	7.88254e-06	1.36572e-05	7.59969e-07	9.08431e-07	2.21265e-06	2.11376e-05	9.70259e-05	1.16015e-05	6.29626e-06	5.104e-06	1.17242e-06	1.19144e-05	1.64237e-05
754	8.22597e-06	1.33305e-05	7.28151e-07	1.17406e-06	2.11895e-06	2.03646e-05	9.39201e-05	1.01133e-05	4.60736e-06	4.06949e-06	2.21933e-07	1.25988e-05	1.56222e-05
755	8.567e-06	1.29452e-05	7.40107e-07	1.19675e-06	2.03759e-06	1.99086e-05	9.08016e-05	1.13156e-05	4.40808e-06	4.86057e-06	1.04491e-05	1.41572e-05	2.29914e-05
756	8.91638e-06	1.24747e-05	7.3652e-07	1.13438e-06	1.97106e-06	1.9503e-05	8.78398e-05	1.24222e-05	4.92759e-06	6.55601e-06	1.95957e-05	1.65839e-05	2.99753e-05
757	9.30536e-06	1.16754e-05	5.88456e-07	1.01901e-06	1.96258e-06	1.88827e-05	8.57968e-05	8.90442e-06	6.7567e-06	9.93629e-06	5.94564e-06	2.19414e-05	2.23133e-05
758	9.9582e-06	1.16063e-05	5.98322e-07	8.4096e-07	1.99023e-06	1.83769e-05	8.28467e-05	8.16551e-06	5.53597e-06	8.79264e-06	1.18777e-05	2.07333e-05	1.56852e-05
759	1.0817e-05	1.20967e-05	7.30976e-07	6.12939e-07	2.04612e-06	1.79561e-05	7.917e-05	9.58084e-06	1.93659e-06	4.12533e-06	3.30682e-05	1.44142e-05	9.81414e-06
760	9.95717e-06	1.2573e-05	9.40228e-07	7.89236e-07	1.99913e-06	1.68231e-05	7.71483e-05	3.82449e-06	6.54098e-06	5.35125e-06	1.92991e-05	1.02955e-05	3.82832e-06
761	9.83419e-06	1.28269e-05	1.08236e-06	9.31128e-07	2.01271e-06	1.60551e-05	7.49479e-05	3.03602e-06	8.04014e-06	4.81875e-06	1.40015e-05	6.83566e-06	0
762	1.10742e-05	1.27001e-05	1.10107e-06	9.88555e-07	2.13756e-06	1.59754e-05	7.23803e-05	1.13239e-05	3.64574e-06	9.00675e-07	2.54972e-05	4.45626e-06	0
763	1.17342e-05	1.39261e-05	1.09123e-06	9.56883e-07	2.05847e-06	1.56631e-05	6.9922e-05	9.28536e-06	3.20074e-06	5.08353e-06	1.54228e-05	9.16253e-06	0
764	1.21317e-05	1.52088e-05	1.04129e-06	9.31224e-07	1.96051e-06	1.52051e-05	6.75938e-05	5.21279e-06	4.0678e-06	1.02616e-05	1.4942e-06	1.54042e-05	1.83857e-07
765	1.20868e-05	1.48222e-05	8.41522e-07	1.06309e-06	2.06776e-06	1.4398e-05	6.58185e-05	6.31212e-06	5.54538e-06	8.43291e-06	4.47033e-07	1.86528e-05	1.24434e-06
766	1.27838e-05	1.45775e-05	8.80847e-07	1.15219e-06	2.12296e-06	1.40678e-05	6.37641e-05	8.44712e-06	4.51522e-06	8.37376e-06	0	1.68341e-05	1.70296e-06
767	1.40267e-05	1.44366e-05	1.09853e-06	1.2095e-06	2.13939e-06	1.40928e-05	6.14988e-05	1.13571e-05	1.61351e-06	9.63419e-06	0	1.12337e-05	1.71328e-06
768	1.26049e-05	1.69786e-05	9.11992e-07	1.43518e-06	2.24467e-06	1.39102e-05	6.02278e-05	1.1129e-05	5.909e-06	1.04344e-05	1.06012e-06	1.24489e-05	6.63911e-07
769	1.30835e-05	1.80204e-05	8.53443e-07	1.48232e-06	2.34031e-06	1.36029e-05	5.85315e-05	1.25116e-05	6.58388e-06	8.40023e-06	1.3157e-06	1.03461e-05	0
770	1.6687e-05	1.65758e-05	1.0158e-06	1.23393e-06	2.41687e-06	1.31021e-05	5.6127e-05	1.6598e-05	1.14934e-06	1.79171e-06	2.2968e-07	2.658e-06	0
771	1.76605e-05	1.68941e-05	1.0314e-06	1.36355e-06	2.42028e-06	1.26237e-05	5.39784e-05	1.58751e-05	1.59009e-06	3.74687e-06	0	9.81229e-06	0
772	1.78639e-05	1.77758e-05	1.00595e-06	1.54489e-06	2.44903e-06	1.2221e-05	5.20403e-05	1.29442e-05	2.84787e-06	6.3513e-06	0	1.8954e-05	2.18418e-07
773	1.77683e-05	1.90235e-05	9.74831e-07	1.50551e-06	2.6668e-06	1.21378e-05	5.08201e-05	6.29586e-06	8.19689e-07	1.82807e-06	0	1.91266e-05	1.34924e-06
774	1.84643e-05	1.99216e-05	9.86999e-07	1.56703e-06	2.8141e-06	1.22721e-05	4.9249e-05	5.22243e-06	1.55695e-07	1.69757e-06	6.84498e-07	1.24214e-05	4.55324e-06
775	1.97e-05	2.05936e-05	1.02932e-06	1.69527e-06	2.91523e-06	1.25504e-05	4.74338e-05	7.92662e-06	4.14445e-07	4.53382e-06	1.97227e-06	1.08072e-06	9.22715e-06
776	2.24788e-05	2.25798e-05	1.15578e-06	1.50431e-06	3.18292e-06	1.22089e-05	4.59787e-05	8.39975e-06	1.54778e-07	3.79765e-06	2.17384e-05	1.0925e-06	1.97807e-05
777	2.49394e-05	2.41808e-05	1.2375e-06	1.45779e-06	3.38077e-06	1.18829e-05	4.53e-05	1.01804e-05	0	4.91019e-06	2.5406e-05	8.17395e-07	2.86258e-05
778	2.69247e-05	2.52163e-05	1.25307e-06	1.62298e-06	3.47479e-06	1.15826e-05	4.57634e-05	1.38579e-05	0	8.71684e-06	5.49613e-06	1.25164e-07	3.48939e-05
779	2.80452e-05	2.70419e-05	1.41611e-06	1.81549e-06	3.62183e-06	1.10538e-05	4.31927e-05	1.30688e-05	2.25605e-07	1.04275e-05	1.18404e-05	0	1.7672e-05
780	2.96187e-05	2.87686e-05	1.59367e-06	1.89432e-06	3.81616e-06	1.08311e-05	4.04545e-05	1.16122e-05	4.44218e-07	1.05588e-05	1.83837e-05	1.6633e-07	2.2537e-06
